# Supplementary material for: Combination of Local Ablative Techniques with Radiotherapy for Primary and Recurrent Lung Cancer: A Systematic Review
Source: Cancers (Basel). 2023 Dec 16;15(24):5869. doi: 10.3390/cancers15245869 (PMC10741973; doi:10.3390/cancers15245869)
Supplement: Supplementary file 1 [file cancers-15-05869-s001.zip]

Archive with 1 entries (1 files):
- cancers-2663284-supplementary.pdf
